# Supplementary material for: Frequency of the STRC-CATSPER2 deletion in STRC-associated hearing loss patients
Source: Sci Rep. 2022 Jan 12;12:634. doi: 10.1038/s41598-021-04688-5 (PMC8755823; doi:10.1038/s41598-021-04688-5)
Supplement: Supplementary file 1 — Supplementary Information. [file 41598_2021_4688_MOESM1_ESM.xlsx]

## Sheet: Sheet1
Supplemental Table 1. MLPA results (copy number for each probe) and clinical information for the patients with STRC-associated hearing loss.
					Copy number of each exon analyzed by MLPA.
					PPIP5K1	CKMT1B		STRC					CATSPER2
ID	CNV analysis result based on NGS read depth data	Gender	Age of onset or awareness of hearing loss (years)	PTA	ex27	ex8	ex10	ex25	ex24	ex23	ex19	ex19	ex12	ex7	ex4	ex2	ex1
Sample_0601	STRC 2 copy loss	M	5	52.5	2	0	0	0	0	0	0	0	0	0	0	0	0
Sample_0925	STRC 2 copy loss	F	15	55.6	2	0	0	0	0	0	0	0	0	0	0	0	0
Sample_0945	STRC 2 copy loss	F	6	35	2	0	0	0	0	0	0	0	0	0	0	0	0
Sample_0989	STRC 2 copy loss	M	0	44.3	2	0	0	0	0	0	0	0	0	0	0	0	0
Sample_1110	STRC 2 copy loss	F	6	41.3	2	0	0	0	0	0	0	0	0	0	0	0	0
Sample_1239	STRC 2 copy loss	F	0	37.5	2	0	0	0	0	0	0	0	0	0	0	0	0
Sample_1356	STRC 2 copy loss	M	6	40	2	0	0	0	0	0	0	0	0	0	0	0	0
Sample_1370	STRC 2 copy loss	F	NA	NA	2	0	0	0	0	0	0	0	0	0	0	0	0
Sample_1383	STRC 2 copy loss	F	2	40.6	2	0	0	0	0	0	0	0	0	0	0	0	0
Sample_1417	STRC 2 copy loss	F	0	44.3	2	0	0	0	0	0	0	0	0	0	0	0	0
Sample_1495	STRC 2 copy loss	M	0	55	2	0	0	0	0	0	0	0	0	0	0	0	0
Sample_1809	STRC 2 copy loss	M	8	48.1	2	0	0	0	0	0	0	0	0	0	0	0	0
Sample_1810	STRC 2 copy loss	M	6	41.2	2	0	0	0	0	0	0	0	0	0	0	0	0
Sample_1839	STRC 2 copy loss	F	NA	NA	2	0	0	0	0	0	0	0	0	0	0	0	0
Sample_1850	STRC 2 copy loss	M	0	50	2	0	0	0	0	0	0	0	0	0	0	0	0
Sample_1953	STRC 2 copy loss	F	NA	NA	2	0	0	0	0	0	0	0	0	0	0	0	0
Sample_2060	STRC 2 copy loss	M	0	46.3	2	0	0	0	0	0	0	0	0	0	0	0	0
Sample_2368	STRC 2 copy loss	F	Unknown	41.3	2	0	0	0	0	0	0	0	0	0	0	0	0
Sample_2369	STRC 2 copy loss	F	Unknown	43.8	2	0	0	0	0	0	0	0	0	0	0	0	0
Sample_2585	STRC 2 copy loss	M	0	47.5	2	0	0	0	0	0	0	0	0	0	0	0	0
Sample_2646	STRC 2 copy loss	M	0	NA	2	0	0	0	0	0	0	0	0	0	0	0	0
Sample_2679	STRC 2 copy loss	M	0	46.9	2	0	0	0	0	0	0	0	0	0	0	0	0
Sample_2782	STRC 2 copy loss	F	3	42.5	2	0	0	0	0	0	0	0	0	0	0	0	0
Sample_2883	STRC 2 copy loss	F	NA	NA	2	0	0	0	0	0	0	0	0	0	0	0	0
Sample_2893	STRC 2 copy loss	M	0	45	2	0	0	0	0	0	0	0	0	0	0	0	0
Sample_3001	STRC 2 copy loss	M	0	NA	2	0	0	0	0	0	0	0	0	0	0	0	0
Sample_3102	STRC 2 copy loss	F	Unknown	37.5	2	0	0	0	0	0	0	0	0	0	0	0	0
Sample_3454	STRC 2 copy loss	M	0	36.25	2	0	0	0	0	0	0	0	0	0	0	0	0
Sample_4664	STRC 2 copy loss	F	5	58.75	2	0	0	0	0	0	0	0	0	0	0	0	0
Sample_4869	STRC 2 copy loss	F	0	51.25	2	0	0	0	0	0	0	0	0	0	0	0	0
Sample_5021	STRC 2 copy loss	M	0	50	2	0	0	0	0	0	0	0	0	0	0	0	0
Sample_5108	STRC 2 copy loss	F	6	42.5	2	0	0	0	0	0	0	0	0	0	0	0	0
Sample_5124	STRC 2 copy loss	F	3	42.5	2	0	0	0	0	0	0	0	0	0	0	0	0
Sample_5285	STRC 2 copy loss	F	NA	NA	2	0	0	0	0	0	0	0	0	0	0	0	0
Sample_5466	STRC 2 copy loss	F	6	43.75	2	0	0	0	0	0	0	0	0	0	0	0	0
Sample_5505	STRC 2 copy loss	M	NA	NA	2	0	0	0	0	0	0	0	0	0	0	0	0
Sample_5506	STRC 2 copy loss	M	NA	NA	2	0	0	0	0	0	0	0	0	0	0	0	0
Sample_5605	STRC 2 copy loss	F	0	41.25	2	0	0	0	0	0	0	0	0	0	0	0	0
Sample_5719	STRC 2 copy loss	F	3	51.25	2	0	0	0	0	0	0	0	0	0	0	0	0
Sample_5763	STRC 2 copy loss	F	0	41.25	2	0	0	0	0	0	0	0	0	0	0	0	0
Sample_5810	STRC 2 copy loss	F	0	67.5	2	0	0	0	0	0	0	0	0	0	0	0	0
Sample_5857	STRC 2 copy loss	F	3	45	2	0	0	0	0	0	0	0	0	0	0	0	0
Sample_5896	STRC 2 copy loss	M	0	47.5	2	0	0	0	0	0	0	0	0	0	0	0	0
Sample_6003	STRC 2 copy loss	M	NA	NA	2	0	0	0	0	0	0	0	0	0	0	0	0
Sample_6037	STRC 2 copy loss	M	6	46.25	2	0	0	0	0	0	0	0	0	0	0	0	0
Sample_6051	STRC 2 copy loss	F	NA	NA	2	0	0	0	0	0	0	0	0	0	0	0	0
Sample_6146	STRC 2 copy loss	F	0	41.25	2	0	0	0	0	0	0	0	0	0	0	0	0
Sample_6210	STRC 2 copy loss	M	6	37.5	2	0	0	0	0	0	0	0	0	0	0	0	0
Sample_6304	STRC 2 copy loss	M	3	41.25	2	0	0	0	0	0	0	0	0	0	0	0	0
Sample_6343	STRC 2 copy loss	M	NA	NA	2	0	0	0	0	0	0	0	0	0	0	0	0
Sample_6423	STRC 2 copy loss	F	0	52.5	2	0	0	0	0	0	0	0	0	0	0	0	0
Sample_6651	STRC 2 copy loss	F	0	46.25	2	0	0	0	0	0	0	0	0	0	0	0	0
Sample_6679	STRC 2 copy loss	M	0	47.5	2	0	0	0	0	0	0	0	0	0	0	0	0
Sample_6794	STRC 2 copy loss	F	NA	NA	2	0	0	0	0	0	0	0	0	0	0	0	0
Sample_6830	STRC 2 copy loss	M	0	37.5	2	0	0	0	0	0	0	0	0	0	0	0	0
Sample_6955	STRC 2 copy loss	F	0	41.25	2	0	0	0	0	0	0	0	0	0	0	0	0
Sample_6986	STRC 2 copy loss	F	0	52.5	2	0	0	0	0	0	0	0	0	0	0	0	0
Sample_7001	STRC 2 copy loss	F	3	41.25	2	0	0	0	0	0	0	0	0	0	0	0	0
Sample_7130	STRC 2 copy loss	F	0	36.25	2	0	0	0	0	0	0	0	0	0	0	0	0
Sample_7278	STRC 2 copy loss	M	0	40	2	0	0	0	0	0	0	0	0	0	0	0	0
Sample_7346	STRC 2 copy loss	F	NA	NA	2	0	0	0	0	0	0	0	0	0	0	0	0
Sample_7455	STRC 2 copy loss	F	0	38.75	2	0	0	0	0	0	0	0	0	0	0	0	0
Sample_7584	STRC 2 copy loss	F	NA	NA	2	0	0	0	0	0	0	0	0	0	0	0	0
Sample_7585	STRC 2 copy loss	M	0	48.75	2	0	0	0	0	0	0	0	0	0	0	0	0
Sample_7621	STRC 2 copy loss	F	0	61.6667	2	0	0	0	0	0	0	0	0	0	0	0	0
Sample_7708	STRC 2 copy loss	M	NA	NA	2	0	0	0	0	0	0	0	0	0	0	0	0
Sample_7709	STRC 2 copy loss	M	NA	NA	2	0	0	0	0	0	0	0	0	0	0	0	0
Sample_7718	STRC 2 copy loss	F	3	56.25	2	0	0	0	0	0	0	0	0	0	0	0	0
Sample_7786	STRC 2 copy loss	M	0	40	2	0	0	0	0	0	0	0	0	0	0	0	0
Sample_7997	STRC 2 copy loss	F	0	42.5	2	0	0	0	0	0	0	0	0	0	0	0	0
Sample_8209	STRC 2 copy loss	F	0	46.25	2	0	0	0	0	0	0	0	0	0	0	0	0
Sample_8213	STRC 2 copy loss	M	4	36.25	2	0	0	0	0	0	0	0	0	0	0	0	0
Sample_8290	STRC 2 copy loss	F	6	35	2	0	0	0	0	0	0	0	0	0	0	0	0
Sample_8291	STRC 2 copy loss	F	3	41.25	2	0	0	0	0	0	0	0	0	0	0	0	0
Sample_8336	STRC 2 copy loss	M	0	45	2	0	0	0	0	0	0	0	0	0	0	0	0
Sample_8352	STRC 2 copy loss	M	6	43.75	2	0	0	0	0	0	0	0	0	0	0	0	0
Sample_8450	STRC 2 copy loss	F	0	46.25	2	0	0	0	0	0	0	0	0	0	0	0	0
Sample_8530	STRC 2 copy loss	M	4	51.25	2	0	0	0	0	0	0	0	0	0	0	0	0
Sample_8689	STRC 2 copy loss	M	6	32.5	2	0	0	0	0	0	0	0	0	0	0	0	0
Sample_8850	STRC 2 copy loss	F	6	50	2	0	0	0	0	0	0	0	0	0	0	0	0
Sample_8896	STRC 2 copy loss	M	Unknown	43.75	2	0	0	0	0	0	0	0	0	0	0	0	0
Sample_9081	STRC 2 copy loss	F	0	41.25	2	0	0	0	0	0	0	0	0	0	0	0	0
Sample_9158	STRC 2 copy loss	M	0	50	2	0	0	0	0	0	0	0	0	0	0	0	0
Sample_9173	STRC 2 copy loss	M	0	51.25	2	0	0	0	0	0	0	0	0	0	0	0	0
Sample_9269	STRC 2 copy loss	M	0	40	2	0	0	0	0	0	0	0	0	0	0	0	0
Sample_9288	STRC 2 copy loss	F	3	40	2	0	0	0	0	0	0	0	0	0	0	0	0
Sample_9380	STRC 2 copy loss	F	10	46.25	2	0	0	0	0	0	0	0	0	0	0	0	0
Sample_9437	STRC 2 copy loss	M	NA	NA	2	0	0	0	0	0	0	0	0	0	0	0	0
Sample_9482	STRC 2 copy loss	F	6	50	2	0	0	0	0	0	0	0	0	0	0	0	0
Sample_9526	STRC 2 copy loss	F	0	38.75	2	0	0	0	0	0	0	0	0	0	0	0	0
Sample_9690	STRC 2 copy loss	F	NA	NA	2	0	0	0	0	0	0	0	0	0	0	0	0
Sample_9828	STRC 2 copy loss	M	0	51.3	2	0	0	0	0	0	0	0	0	0	0	0	0
Sample_9848	STRC 2 copy loss	M	0	37.5	2	0	0	0	0	0	0	0	0	0	0	0	0
Sample_9931	STRC 2 copy loss	M	3	53.8	2	0	0	0	0	0	0	0	0	0	0	0	0
Sample_9937	STRC 2 copy loss	F	0	48.8	2	0	0	0	0	0	0	0	0	0	0	0	0
Sample_9974	STRC 2 copy loss	F	3	NA	2	0	0	0	0	0	0	0	0	0	0	0	0
Sample_10006	STRC 2 copy loss	M	3	36.9	2	0	0	0	0	0	0	0	0	0	0	0	0
Sample_10037	STRC 2 copy loss	M	0	38.8	2	0	0	0	0	0	0	0	0	0	0	0	0
Sample_10215	STRC 2 copy loss	M	3	58.1	2	0	0	0	0	0	0	0	0	0	0	0	0
Sample_10290	STRC 2 copy loss	M	12	53.8	2	0	0	0	0	0	0	0	0	0	0	0	0
Sample_10305	STRC 2 copy loss	M	4	45	2	0	0	0	0	0	0	0	0	0	0	0	0
Sample_10344	STRC 2 copy loss	F	0	47.5	2	0	0	0	0	0	0	0	0	0	0	0	0
Sample_10375	STRC 2 copy loss	M	0	33.1	2	0	0	0	0	0	0	0	0	0	0	0	0
Sample_10446	STRC 2 copy loss	F	0	NA	2	0	0	0	0	0	0	0	0	0	0	0	0
Sample_O167	STRC 2 copy loss	M	Unknown	36.8	2	0	0	0	0	0	0	0	0	0	0	0	0
Sample_O260	STRC 2 copy loss	M	8	36.25	2	0	0	0	0	0	0	0	0	0	0	0	0
Sample_O4590	STRC 2 copy loss	F	0	NA	2	0	0	0	0	0	0	0	0	0	0	0	0
Sample_J10532	STRC 2 copy loss	M	Unknown	38.8	2	0	0	0	0	0	0	0	0	0	0	0	0
Sample_7115	STRC 2 copy loss	M	0	42.5	2	2	1	0	0	0	0	0	0	0	0	0	0
Sample_0646	STRC 2 copy loss	M	NA	NA	2	0	0	0	0	0	0	0	1	1	1	1	1
Sample_2360	STRC 2 copy loss	M	0	46.9	2	0	0	0	0	0	0	0	1	1	1	1	1
Sample_2936	STRC 2 copy loss	F	3	40	2	0	0	0	0	0	0	0	1	1	1	1	1
Sample_3367	STRC 2 copy loss	F	6	43.75	2	0	0	0	0	0	0	0	1	1	1	1	1
Sample_4917	STRC 2 copy loss	F	8	43.75	2	0	0	0	0	0	0	0	1	1	1	1	1
Sample_4918	STRC 2 copy loss	F	8	37.5	2	0	0	0	0	0	0	0	1	1	1	1	1
Sample_5522	STRC 2 copy loss	F	0	48.75	2	0	0	0	0	0	0	0	1	1	1	1	1
Sample_6179	STRC 2 copy loss	F	0	37.5	2	0	0	0	0	0	0	0	1	1	1	1	1
Sample_7476	STRC 2 copy loss	F	6	40	2	0	0	0	0	0	0	0	1	1	1	1	1
Sample_8115	STRC 2 copy loss	M	0	55	2	0	0	0	0	0	0	0	1	1	1	1	1
Sample_8116	STRC 2 copy loss	M	0	NA	2	0	0	0	0	0	0	0	1	1	1	1	1
Sample_8389	STRC 2 copy loss	M	NA	NA	2	0	0	0	0	0	0	0	1	1	1	1	1
Sample_8418	STRC 2 copy loss	M	NA	NA	2	0	0	0	0	0	0	0	1	1	1	1	1
Sample_8424	STRC 2 copy loss	F	7	43.75	2	0	0	0	0	0	0	0	1	1	1	1	1
Sample_8547	STRC 2 copy loss	M	0	NA	2	0	0	0	0	0	0	0	1	1	1	1	1
Sample_8548	STRC 2 copy loss	F	0	53.75	2	0	0	0	0	0	0	0	1	1	1	1	1
Sample_8958	STRC 2 copy loss	M	0	NA	2	0	0	0	0	0	0	0	1	1	1	1	1
Sample_9147	STRC 2 copy loss	F	0	45	2	0	0	0	0	0	0	0	1	1	1	1	1
Sample_8031	STRC 2 copy loss	F	12	NA	2	2	1	0	0	0	0	0	1	1	1	1	1
Sample_9025	STRC 2 copy loss	M	3	45	2	2	1	0	0	0	0	0	1	1	1	1	1
Sample_3016	STRC 2 copy loss	M	NA	NA	2	2	1	0	0	0	0	0	1	1	1	1	1
Sample_1765	STRC 2 copy loss	M	6	43.75	2	0	1	0	0	0	0	0	1	1	1	1	1
Sample_5933	STRC 2 copy loss	M	8	31.25	2	0	1	1	0	0	0	0	1	1	1	1	1
Sample_8006	STRC 2 copy loss	M	6	40	2	2	1	1	1	0	0	0	1	1	1	1	1
Sample_1213	STRC 2 copy loss	F	0	38.8	2	0	0	0	0	0	0	0	2	2	2	2	2
Sample_6556	STRC 2 copy loss	F	5	46.25	2	0	0	0	0	0	0	0	2	2	2	2	2
Sample_6612	STRC 2 copy loss	F	0	36.3	2	0	0	0	0	1	1	1	2	2	2	2	2
Sample_7068	STRC 2 copy loss*	M	0	NA	2	2	1	1	1	1	1	1	1	1	1	1	1
Sample_9289	STRC 2 copy loss*	M	20	51.25	2	2	1	1	1	1	1	1	1	1	1	1	1
Sample_6246	STRC 2 copy loss*	M	9	6.25	2	3	2	2	2	2	2	2	2	2	2	2	2
Sample_0513	STRC 2 copy loss*	M	Unknown	49.4	2	3	2	2	2	2	2	2	2	2	2	2	2
Sample_1432	STRC 1 copy loss + SNV	F	0	50	2	2	1	1	1	1	1	1	2	2	2	2	2
Sample_1433	STRC 1 copy loss + SNV	F	0	60	2	2	1	1	1	1	1	1	2	2	2	2	2
Sample_1139	STRC 1 copy loss + SNV	F	0	33.75	2	2	1	1	1	1	1	1	2	2	2	2	2
Sample_2246	STRC 1 copy loss + SNV	F	NA	NA	2	2	1	1	1	1	1	1	2	2	2	2	2
Sample_5820	STRC 1 copy loss + SNV	F	7	33.75	2	2	1	1	1	1	1	1	2	2	2	2	2
Sample_8544	STRC 1 copy loss + SNV	M	0	37.5	2	2	1	1	1	1	1	1	2	2	2	2	2
Sample_6725	STRC 1 copy loss + SNV	M	NA	NA	2	4	3	1	1	1	1	1	2	2	2	2	2
Sample_6292	STRC 1 copy loss + SNV	F	4	48.75	2	2	1	1	1	1	1	1	1	1	1	1	1
Sample_7695	STRC 1 copy loss + SNV	F	3	40	2	2	1	1	1	1	1	1	1	1	1	1	1
Sample_8128	STRC 1 copy loss + SNV	F	Unknown	33.75	2	2	1	1	1	1	1	1	1	1	1	1	1
Sample_1414	STRC 1 copy loss + SNV	M	4	46.25	2	2	1	1	1	1	1	1	1	1	1	1	1
Sample_5314	STRC 1 copy loss + SNV	F	0	36.25	2	2	1	1	1	1	1	1	1	1	1	1	1
Sample_3380	STRC 1 copy loss + SNV	M	3	47.5	2	2	1	1	1	1	1	1	1	1	1	1	1
Sample_9551	STRC 1 copy loss + SNV	M	0	57.5	2	2	1	1	1	1	1	1	1	1	1	1	1
Sample_9786	STRC 1 copy loss + SNV	M	0	43.8	2	2	1	1	1	1	1	1	1	1	1	1	1
Sample_7593	STRC 1 copy loss + SNV	F	0	31.25	2	0	1	1	1	1	1	1	1	1	1	1	1
Sample_4379	STRC 1 copy loss* + SNV	M	Unknown	44.4	2	2	2	2	2	2	2	2	2	2	2	2	2
Sample_6584	STRC 1 copy loss* + SNV	M	0	46.25	2	2	2	2	2	2	2	2	2	2	2	2	2
M: Male, F: Female, ex: exon, PTA: Pure-tone average was calculated from the audiometric thresholds at four frequencies (500, 1000, 2000 and 4000Hz).
*The MLPA probe set used in this study was only designed for exon 19, 23, 24 and 25 of STRC gene and did not cover exon 1 to 18. Some patients carried CNVs in these exons and for these cases we could detect CNVs by NGS data analysis but not by MLPA.
